# Supplementary material for: Data in support of covalent attachment of tyrosinase onto cyanuric chloride crosslinked magnetic nanoparticles
Source: Data Brief. 2016 Nov 18;9:1098–104. doi: 10.1016/j.dib.2016.11.035 (PMC5128021; doi:10.1016/j.dib.2016.11.035)
Supplement: Supplementary file 2 — Supplementary material [file mmc2.zip]

Archive with 8 entries (7 files):
- Data in Brief/
- Data in Brief/Data in Brief-after revise.docx
- Data in Brief/Fig. 1.jpg
- Data in Brief/Fig. 2.jpg
- Data in Brief/Fig. 3.jpg
- Data in Brief/Fig. 4.xlsx
- Data in Brief/Fig. 5.xlsx
- Data in Brief/Table 1.docx
